# Supplementary material for: Cytosolic ROS production by NADPH oxidase 2 regulates muscle glucose uptake during exercise
Source: Nat Commun. 2019 Oct 11;10:4623. doi: 10.1038/s41467-019-12523-9 (PMC6789013; doi:10.1038/s41467-019-12523-9)
Supplement: Supplementary file 4 — Source Data [file 41467_2019_12523_MOESM4_ESM.xlsx]

## Sheet: Figure 1
	Figure 1A. DFC Quantifications
	Rest	1.57791	0.873513	0.883888
	Exercise	2.51415	1.18719	1.76781
	Ratio paired t test
	P value	0.0488
	P value summary	*
	Significantly different (P < 0.05)?	Yes
	One- or two-tailed P value?	Two-tailed
	Figure 1B Uncroped blots
	P-ERK							P-TBC1D4
50 kDa-
							250 kDa-
							100 kDa-
37 kDa-
							100 kDa-
	P-AMPK							P-ACC
75 kDa-
							250 kDa-
50 kDa-
	Coomasssie Straining
75 kDa-
50 kDa-
	Figure 1C
	WT	Rest	0.726586	1.05143	1.22198	1	1.01
		Exercise	1.52077	1.44997	1.40526	1.37	1.267
	Ncf1*	Rest	1.24415	1.27701	1.22543	0.993	1.103
		Exercise	1.12355	1.03672	0.940065	1.084	0.833
	Source of Variation	% of total variation	P value	P value summary	Significant?
	Interaction	49.36	0.0002	***	Yes
	Geno	8.559	0.061	ns	No
	Exer	8.347	0.064	ns	No
	Figure 1D
P-P38	WT	Rest	1.4225	0.752181	0.86907	0.334433	0.961541	1.66027				Source of Variation	% of total variation	P value	P value summary	Significant?
		Exercise	2.68048	2.1	6.27949	2.67499	1.82956	1.75409	4.27348	3.88863		Interaction	8.926	0.0474	*	Yes
												Geno	31.64	0.0006	***	Yes
	Ncf1*	Rest	1.1711	1.52585	0.972353	0.708736	1.507	0.458384				Exer	7.629	0.0653	ns	No
		Exercise	2.98279	1.94256	1.10736	1.73782	1.11793	1.15968	1.80062	1.96163
P-ERK	WT	Rest	1.09263	0.567396	1.67131	0.829375	0.913949	0.925344				Source of Variation	% of total variation	P value	P value summary	Significant?
		Exercise	2.2432	2.17077	2.79611	1.64327	1.27944	1.33795	4.02395	1.66517		Interaction	4.823	0.191	ns	No
												Geno	29.52	0.0028	**	Yes
	Ncf1*	Rest	1.31351	1.55933	0.818668	1.14841	1.64934	0.59742				Exer	0.9786	0.5501	ns	No
		Exercise	2.22398	2.02888	2.29738	1.43518	1.34816	1.28751	2.11699	0.59742
P-AMPK	WT	Rest	1.60854	0.488267	2.01013	0.719654	0.527965	0.645437
		Exercise	1.07312	1.69206	2.70716	0.863913	1.76128	0.545906	1.39628	0.965327		Source of Variation	% of total variation	P value	P value summary	Significant?
												Interaction	3.252	0.3683	ns	No
	Ncf1*	Rest	1.44399	1.32763	1.32083	0.711635	1.25675	0.723312				Geno	3.234	0.3697	ns	No
		Exercise	1.38272	0.751946	1.21088	1.77215	1.41741	0.778892	1.09689	0.630258		Exer	0.3029	0.782	ns	No
P-ACC	WT	Rest	2.3	0.3	1.9	0.3	0.6	0.5
		Exercise	2.8	2.5	4	1	1.8	1	1.8	1.2		Source of Variation	% of total variation	P value	P value summary	Significant?
												Interaction	6.889	0.1671	ns	No
	Ncf1*	Rest	2.6	1.2	1.1	0.9	1.6	0.4				Geno	10.17	0.0962	ns	No
		Exercise	2.3	2.1	2.1	1.2	0.8	0.8	1.3	0.6		Exer	0.6983	0.6542	ns	No
	Figure 1D
	1	2	3	4	5	6	7	8	9	10	11
	Std	WT	NCF1	WT	WT	NCF1	NCF1	WT	NCF1	WT	NCF1
		Resting	Resting	Exerc	Exerc	Exerc	Exerc	Resting	Resting	Exerc	Exerc
	12	13	14	15	16	17	18	19	20	21	22
	Std	WT	NCF1	WT	NCF1	WT	NCF1	WT	NCF1	WT	NCF1
		Exerc	Exerc	Resting	Resting	Exerc	Exerc	Exerc	Exerc	Resting	Resting
	23	24	25	26	27	28	29	30	31
		WT	NCF1	WT	NCF1	WT	NCF1	WT	NCF1
		Exerc	Exerc	Resting	Resting	Exerc	Exerc	Resting	Resting
	pACC						31			p-p38 MAPK							31
									35 kDa-
									35 kDa-
									35 kDa-
	1	2	3	4	5	6	7	8	9	10	11	12
	Std	WT	NCF1	WT	WT	NCF1	NCF1	WT	NCF1	WT	NCF1	Std
		Resting	Resting	Exerc	Exerc	Exerc	Exerc	Resting	Resting	Exerc	Exerc
	13	14	15	16	17	18	19	20	21	22	23	24
	Std	WT	NCF1	WT	NCF1	WT	NCF1	WT	NCF1	WT	NCF1	Std
		Exerc	Exerc	Resting	Resting	Exerc	Exerc	Exerc	Exerc	Resting	Resting
	25	26	27	28	29	30	31	32	33	34
		WT	NCF1	WT	NCF1	WT	NCF1	WT	NCF1	Std
		Exerc	Exerc	Resting	Resting	Exerc	Exerc	Resting	Resting
	Total ERK									Total AMPK alpha2
									75 kDa-
									75 kDa-
									75 kDa-
	Total ACC									Total p38 MAPK
									37 kDa-
									37 kDa-
									37 kDa-
	pERK 1/ 2									pAMPK
									75 kDa-
									75 kDa-
									75 kDa-

## Sheet: Figure 2
	Figure 2
	WT	Rest	0.4	0.41	0.38	0.33
		Exercise	0.68	0.48	0.38
	Ncf1*	Rest	0.37	0.4	0.35
		Exercise	0.42	0.33	0.29
		Source of Variation	% of total variation	P value	P value summary	Significant?
		Interaction	22.17	0.0578	ns	No
		Geno	11.99	0.1443	ns	No
		Exer	26.78	0.0406	*	Yes
	Figure 2
	WT	Rest	0.972507	1.06491	0.771311	1.19128
		Exercise	0.760351	0.81286	0.783846	0.878316
	Ncf1*	Rest	0.841191	1.07562	1.0089
		Exercise	0.825726	0.957388	0.729825
		Source of Variation	% of total variation	P value	P value summary	Significant?
		Interaction	0.9515	0.7005	ns	No
		Geno	35.84	0.0355	*	Yes
		Exer	0.005418	0.9768	ns	No
	Figure 2c
	WT	Rest	1.02916	0.970844	1	0.9
		Exercise	4.03634	4.46117	4.35196	4.27697	1.61572	2.07965	1.43015	2.55094
	Ncf1*	Rest	0.933117	0.92189	1.1
		Exercise	1.05461	0.960786	1.12723	1.26452	1.14748	0.924853	1.03819	1.05545
		Source of Variation	% of total variation	P value	P value summary	Significant?
		Interaction	14.43	0.0115	*	Yes
		Geno	16.99	0.0068	**	Yes
		Exer	14.15	0.0122	*	Yes

## Sheet: Figure 3
	Figure 3A
	WT								Ncf1*
Time (h)	1	2	3	4	5	6	7	8	1	2	3	4	5	6	7	8
1	0.76225	0.7755	0.80225	0.79525	0.74125	0.8095	0.79375	0.80425	0.8455	0.77525	0.818	0.7695	0.81	0.838	0.8245	0.82325
2	0.74975	0.80375	0.779	0.82775	0.74875	0.8595	0.75125	0.79575	0.88525	0.79425	0.85875	0.78375	0.80625	0.8305	0.7935	0.86225
3	0.74	0.7725	0.7555	0.85175	0.7545	0.8515	0.75975	0.806	0.86875	0.8145	0.8585	0.77975	0.8005	0.845	0.81425	0.866
4	0.76625	0.7895	0.76025	0.82225	0.741	0.844	0.78075	0.8315	0.86025	0.862	0.81025	0.77525	0.75825	0.833	0.83725	0.8385
5	0.76975	0.80125	0.755	0.79875	0.7435	0.84625	0.76175	0.829	0.88325	0.845	0.823	0.77825	0.8045	0.891	0.78275	0.83825
6	0.81275	0.77575	0.783	0.83575	0.7535	0.8545	0.74425	0.80625	0.89025	0.842	0.858	0.76875	0.77725	0.88425	0.79175	0.8965
7	0.808	0.83075	0.8315	0.85675	0.731	0.828	0.7585	0.81225	0.87475	0.83	0.84125	0.7975	0.776	0.86075	0.7925	0.87875
8	0.81225	0.83275	0.806	0.83875	0.75475	0.8635	0.77675	0.81775	0.8685	0.8325	0.8525	0.804	0.801	0.869	0.7915	0.837
9	0.88625	0.8535	0.887	0.8715	0.8475	0.90575	0.85925	0.85575	0.90175	0.871	0.87075	0.86025	0.87125	0.9195	0.861	0.86325
10	0.86625	0.888	0.89975	0.9125	0.8815	0.91625	0.8595	0.888	0.918	0.9045	0.90425	0.8815	0.89675	0.927	0.8765	0.90975
11	0.8755	0.8825	0.909	0.92325	0.8995	0.928	0.89275	0.90575	0.89875	0.91175	0.92775	0.90175	0.8935	0.95025	0.8865	0.91625
12	0.8925	0.8955	0.90775	0.936	0.91275	0.938	0.89625	0.92025	0.914	0.9205	0.9265	0.90225	0.88275	0.952	0.89775	0.9185
13	0.90125	0.90875	0.9225	0.94225	0.91825	0.94225	0.8725	0.94175	0.92275	0.91225	0.952	0.91125	0.91175	0.965	0.90375	0.931
14	0.90925	0.9205	0.92125	0.92525	0.92325	0.94775	0.89625	0.92025	0.92	0.92275	0.95825	0.9255	0.90375	0.94925	0.90025	0.91775
15	0.92475	0.9035	0.8955	0.9195	0.91125	0.9335	0.895	0.9075	0.92075	0.91225	0.94725	0.93025	0.923	0.9545	0.88975	0.93575
16	0.90025	0.89075	0.9	0.9115	0.9065	0.95375	0.893	0.90575	0.92525	0.91025	0.9475	0.901	0.909	0.943	0.887	0.9225
17	0.9195	0.898	0.88	0.89725	0.90375	0.92175	0.8745	0.88825	0.92975	0.9215	0.9155	0.8685	0.89225	0.94475	0.88825	0.90075
18	0.89875	0.8905	0.86775	0.87675	0.881	0.918	0.8845	0.87875	0.9125	0.911	0.92125	0.87375	0.91975	0.9575	0.86225	0.9165
19	0.92625	0.89775	0.854	0.86225	0.88825	0.91225	0.85425	0.87325	0.93425	0.907	0.912	0.846	0.89075	0.93325	0.8345	0.897
20	0.906	0.88175	0.86975	0.825	0.892	0.918	0.853	0.85875	0.91125	0.918	0.90775	0.83775	0.89425	0.95925	0.86475	0.87675
21	0.878	0.8295	0.88275	0.81875	0.9085	0.8985	0.86325	0.86675	0.92125	0.9315	0.895667	0.84975	0.889	0.95125	0.8235	0.8725
22	0.819	0.79675	0.83075	0.737	0.824	0.81375	0.804	0.8515	0.87925	0.86575	0.82325	0.81625	0.80075	0.904	0.82	0.87775
23	0.81775	0.835	0.84575	0.77375	0.8015	0.81175	0.79275	0.82325	0.9095	0.8605	0.82625	0.8115	0.79125	0.93725	0.81975	0.81325
24	0.80375	0.8775	0.80075	0.77475	0.861	0.8165	0.775	0.83825	0.9015	0.88225	0.80125	0.83825	0.7905	0.939	0.79225	0.79575
	Figure 3A
WT	Light	0.883591	0.845727	0.837651	0.797136	0.800386	0.883091	0.808364	0.851159
	Darkness	0.913654	0.90425	0.918712	0.880289	0.891519	0.940327	0.872596	0.903289
NCF1*	Light	0.793386	0.807977	0.802409	0.808409	0.782591	0.839432	0.780455	0.824068
	Darkness	0.89375	0.887981	0.886173	0.895519	0.886173	0.922981	0.869808	0.889365
		Source of Variation	% of total variation	P value	P value summary	Significant?
		Time x Column Factor	1.44	0.018	*	Yes
		Time	68.51	<0,0001	****	Yes
		Column Factor	6.102	0.0641	ns	No
		Subject	21.13	0.0003	***	Yes
	Figure 3B
WT	Light	106.909	72.25	86.1364	32.5682	267.114	146.227	56.3182	56.3636
	Darkness	435.673	791.077	326.462	234.423	476.5	490.442	187.442	263.135
NCF1*	Light	109.773	110.886	38.5	66.4091	140.523	242.318	62.9091	142.273
	Darkness	285.788	215.115	207.942	448.115	300.577	440.615	532	302.596
		Source of Variation	% of total variation	P value	P value summary	Significant?
		Interaction	0.9911	0.4297	ns	No
		Geno	55.34	<0,0001	****	Yes
		Exer	0.4594	0.5897	ns	No
	Figure 3C
Quad
WT	Rest	4.5	2	3.7	1.2	5.28145	0.959737	1.70766	5.22732	16.8781	5.71634
	Exercise	4.6	15.6	15.4	45.5	17.6	11	29.4	6.2	22.6	7.7	19.4	15	5.4	11.1	35.9
NCF1*	Rest	4	15	6.2	1.3	3.5	3.5	6.1	2.6	2.9	3.8	-1.5	5.1	4.8
	Exercise	6.4	5.2	19	3.5	7.3	4	6.6	11.6	5.8	5.8	11.4	7.1	13.2	4.8
		Source of Variation	% of total variation	P value	P value summary	Significant?
		Interaction	6.582	0.0286	*	Yes
		Geno	20.76	0.0002	***	Yes
		Exer	7.496	0.0199	*	Yes
	Figure 3D
SOL
WT	Rest	2.3	6.2	6.3	9.9	-1.61	3.66	2.36	7.39	6.65	8.303
	Exercise	30.4	11.4	26.7	19.6	46.3	20.5	11.9	1.53	4.54	4.37	43.63	4.75	32.66	7.68	20.9
NCF1*	Rest	5.2	12.8	4.8	3.8	6	2.3	7.9	1.91	2.33	4.58	4.15	13.65	15.91
	Exercise	15.4	8.4	20.9	20.2	11.2	22.9	10.11	-15.51	9.35	9.35	8.31	6.52	8.56	9.9
		Source of Variation	% of total variation	P value	P value summary	Significant?
		Interaction	5.49	0.0638	ns	No
		Geno	16.93	0.0017	**	Yes
		Exer	2.849	0.1781	ns	No
	Figure 3E
TA
WT	Rest	4.38	2.26	4.67	2.02	3.01	5.3	4	3.5	8.3	4.16
	Exercise	11.86	6.17	2.63	13.36	5.64	8.12	6.98	6.4	9.5	5.3	10.1	12.9	8.5	12.4	8.5
NCF1*	Rest	7.86	4.83	1.27	1.42	0.2	15.6	2.3	1.2	0.3	1.3	3.1	3.58	2.37
	Exercise	11.21	9.85	4.2	4.2	-0.5	2.47	1.12	-6.8	3	4.8	6.8	9.3	2.9	8.3
		Source of Variation	% of total variation	P value	P value summary	Significant?
		Interaction	4.442	0.0973	ns	No
		Geno	9.807	0.0154	*	Yes
		Exer	8.465	0.0238	*	Yes
	Figure 3F
	WT	30	24	33.6	32.4	34.8	32.4	31.2	34.8	32.4	22.8	31.2	31.2	32.4	33.6	30	32.4	30	31.2	30	30	31.2
	Ncf1*	36	33.6	32.4	30	34.8	34.8	36	36	32.4	28.8	19.2	34.8	33.6	34.8	43.2	34.8	31.2	30	32.4	28.8	32.4	28.8	31.2	32.4	30
		P value	0.1716
		P value summary	ns
		Significantly different (P < 0.05)?	No
		One- or two-tailed P value?	Two-tailed
	Figure 3F
WT	Rest	8.6	8.4	8.4	9.1	9.4	9.4	10.2	7.8
	Exercise	10.3	8.9	10.6	9.1	10.2	11.5	9.6	10
NCF1*	Rest	5.7	9.7	7.4	11	9.6	8.6	9	9.7	8.5	8.3	7.6	10.3
	Exercise	7.8	10.2	7.8	8.5	9.2	9.9	8.8	10.1	11.6	10.1	10.4	9.7
		Source of Variation	% of total variation	P value	P value summary	Significant?
		Interaction	0.6574	0.5975	ns	No
		Geno	14.78	0.0161	*	Yes
		Exer	1.826	0.3805	ns	No
	Figure 3H
WT	Rest	25.8	15.9	32.1	25.5	48.8	45.6
	Exercise	27.8	27.4	22.8	20.7	20.3	29.4	18.8	26.1
NCF1*	Rest	26.1	17.8	29.7	25.9	35.7	32.6
	Exercise	16.3	31.1	26.1	14.3	19.9	22.7	26.1	18.2
		Source of Variation	% of total variation	P value	P value summary	Significant?
		Interaction	0.3848	0.7303	ns	No
		Geno	19.7	0.0199	*	Yes
		Exer	4.279	0.2563	ns	No
	Figure 3 I
WT	Rest	818.3	936	1639.8	1793.7	1003.4	855.5
	Exercise	2382.2	1429.5	2874.5	1250.2	972.4	2420.1	862.8	1657.4
NCF1*	Rest	1093.2	1079.2	598.5	2209.1	533.6	1454.7
	Exercise	1067.4	409.2	1510.5	1353.5	2072.9	1853.7	853.1	1556
		Source of Variation	% of total variation	P value	P value summary	Significant?
		Interaction	2.453	0.4135	ns	No
		Geno	8.882	0.1264	ns	No
		Exer	2.798	0.3829	ns	No
	Figure 3 J
WT	Rest	1.02916	0.970844	1	0.9
	Exercise	4.03634	4.46117	4.35196	4.27697	1.61572	2.07965	1.43015	2.55094
NCF1*	Rest	0.933117	0.92189	1.1
	Exercise	1.05461	0.960786	1.12723	1.26452	1.14748	0.924853	1.03819	1.05545
		Source of Variation	% of total variation	P value	P value summary	Significant?
		Interaction	22.45	0.0017	**	Yes
		Geno	1.5	0.3703	ns	No
		Exer	24.96	0.0011	**	Yes

## Sheet: Figure 4
	Figure 4B
	WT	1807.2	1706.7	1713.2	1891.1	1677.2	1811.8
	Ncf1*	1869.7	1836.3	1929.6	1759.2	1892.7	1604.9
		Unpaired t test
		P value	0.4372
		P value summary	ns
		Significantly different (P < 0.05)?	No
		One- or two-tailed P value?	Two-tailed
	Figure 4C
	WT	42	38.3	41.3	42.2	39.9	40.4
	Ncf1*	42.7	41.4	41.4	40.3	41.7	38.8
		Unpaired t test
		P value	0.6614
		P value summary	ns
		Significantly different (P < 0.05)?	No
		One- or two-tailed P value?	Two-tailed
	Figure 4H
	WT	205	224	156.333	199.5
	Ncf1*	173	155.667	188.5	196
		Unpaired t test
		P value	0.3286
		P value summary	ns
		Significantly different (P < 0.05)?	No
		One- or two-tailed P value?	Two-tailed
		Figure 4D
	WT	I	0	0	2.1	0	0	0.8
		IIa	20.1	25.9	39	41.3	37.6	34.7
		IIb	45.7	53.6	28	31.8	28.5	31.8
		IIx	34.1	20.5	30.9	26.9	33.9	32.7
	Ncf1*	I	0	0.2	0.5	0	0
		IIa	26.2	11.9	36.3	31.3	17.7
		IIb	34.4	65	38.3	35.1	32.3
		IIx	39.4	23	24.9	33.6	50
		Source of Variation	% of total variation	P value	P value summary	Significant?
		Interaction	2.413	0.2745	ns	No
		Geno	75.98	<0,0001	****	Yes
		Exer	7.39e-06	0.9972	ns	No
	Figure 4F
Complex I	WT	0.977344	1.82402	1.82402	0.781457	1.20828	0.79317	0.540322	0.902335	1.05987	0.455839	0.633346
	Ncf1*	1.24342	0.84251	0.951704	1.4787	0.500522	0.814494	1.10549	0.631894	0.598297	2.05971	0.973508	0.632365	0.436225
		Unpaired t test
		P value	0.7666
		P value summary	ns
		Significantly different (P < 0.05)?	No
		One- or two-tailed P value?	Two-tailed
	Figure 4F
Complex II	WT	0.663478	1.57955	1.57955	1.0087	1.31295	0.586602	0.43157	1.05818	1.20535	0.938853	0.635219
	Ncf1*	0.824703	0.729035	0.911579	1.55082	0.646721	0.927542	0.654722	0.331162	0.439984	1.59315	0.943515	1.2728	0.573286
		Unpaired t test
		P value	0.4525
		P value summary	ns
		Significantly different (P < 0.05)?	No
		One- or two-tailed P value?	Two-tailed
	Figure 4F
Complex III	WT	0.920997	0.915532	0.915532	0.440852	1.80007	1.44063	0.67192	1.18981	1.05136	0.864153	0.789139
	Ncf1*	0.811894	1.08577	1.48913	1.10554	1.26463	1.54714	2.41438	2.05167	3.28566	1.34773	1.38488	1.3769	1.10719
		Unpaired t test
		P value	0.0217
		P value summary	*
		Significantly different (P < 0.05)?	Yes
		One- or two-tailed P value?	Two-tailed
	Figure 4F
Complex IV	WT	0.785981	1.03642	1.03642	0.614819	1.54456	1.40294	1.04893	0.502792	0.717252	0.806209	1.50368
	Ncf1*	1.20439	1.03509	1.03026	1.26114	0.492254	1.21203	1.87578	0.945502	1.16407	0.78358	0.814583	1.12566	1.2636
		Unpaired t test
		P value	0.5116
		P value summary	ns
		Significantly different (P < 0.05)?	No
		One- or two-tailed P value?	Two-tailed
	Figure 4F
Complex V	WT	1.03124	1.04667	1.04667	0.829132	1.77252	1.34407	0.896805	0.790932	1.02177	0.62656	0.593625
	Ncf1*	1.15067	1.1422	1.0395	0.915416	0.630913	0.728458	1.06347	0.851963	0.93017	1.17571	0.847565	0.607358	0.479054
		Unpaired t test
		P value	0.3452
		P value summary	ns
		Significantly different (P < 0.05)?	No
		One- or two-tailed P value?	Two-tailed
Figure 4 F-G	Full blots
		#	1	2	3	4	5	6	7	8	9	10
		Std	WT	NCF1	WT	NCF1	WT	NCF1	WT	NCF1	WT	NCF1	Std
			Resting	Resting	Exer	Exer	Exer	Exer	Resting	Resting	Exe	Exe
		#	11	12	13	14	15	16	17	18	19	20
		Std	WT	NCF1	WT	NCF1	WT	NCF1	WT	NCF1	WT	NCF1	Std
			Resting	Resting	Exer	Exer	Resting	Resting	Exer	Exer	Resting	Resting
		#	21	22	23	24	25	26	Std
		Std	WT	NCF1	NCF1	NCF1	WT	NCF1
			Exer	Exer	Resting	Resting	Exer	Exer
		Oxphos Cocktail Quad								Oxphos Cocktail SOL
									50 kDa-
	50 kDa-
									37 kDa-
	37 kDa-
									25 kDa-
	25 kDa-
									20 kDa-
	20 kDa-
									50 kDa-
									37 kDa-
	50 kDa-
									25 kDa-
	37 kDa-
									20 kDa-
	25 kDa-
	20 kDa-
									50 kDa-
	50 kDa-
									37 kDa-
	37 kDa-								25 kDa-
	25 kDa-								20 kDa-
	20 kDa-

## Sheet: Figure 5
Figure 5A
WT	Rest	1	1	0.318226	1.68177
	Exercise	3.35818	5.31216	1.64788	3.11451	1.82413	3.05974
Ncf1*	Rest	1.52551	0.167803	1.68177
	Exercise	2.14061	0.218958	1.37026	1.57438
	Source of Variation	% of total variation	P value	P value summary	Significant?
	Interaction	12.61	0.0864	ns	No				Geno
	Geno	18.68	0.0418	*	Yes				Exer
	Exer	9.436	0.1326	ns	No
Figure 5 B, C, D
	#	1	2	3	4	5	6	7	8	9	10
	Std	WT	NCF1	WT	NCF1	WT	NCF1	WT	NCF1	WT	NCF1	Stad
		Resting	Resting	Exer	Exer	Exer	Exer	Resting	Resting	Exe	Exe
	#	11	12	13	14	15	16	17	18	19	20
	Stad	WT	NCF1	WT	NCF1	WT	NCF1	WT	NCF1	WT	NCF1	Stad
		Resting	Resting	Exer	Exer	Resting	Resting	Exer	Exer	Resting	Resting
	#	21	22	23	24	25	26	Std
	Std	WT	NCF1	NCF1	NCF1	WT	NCF1
		Exer	Exer	Resting	Resting	Exer	Exer
	GLUT 4 Quad									Quad HK II
									150 kDa-
50 kDa-
									100 kDa-
37 kDa-
50 kDa-									150 kDa-
									100 kDa-
37 kDa-
									150 kDa-
50 kDa-
									100 kDa-
37 kDa-
	GLUT 4 SOL									HK II SOL
50 kDa-
37 kDa-
50 kDa-
									100 kDa-
37 kDa-
									100 kDa-
50 kDa-
37 kDa-									100 kDa-
	GLUT 4 TA									HK II TA
50 kDa-
37 kDa-
									100 kDa-
50 kDa-
									100 kDa-
37 kDa-
									100 kDa-
50 kDa-
37 kDa-
